# Supplementary material for: Research and Development of Hepatitis B Drugs: An Analysis Based on Technology Flows Measured by Patent Citations
Source: PLoS One. 2016 Oct 11;11(10):e0164328. doi: 10.1371/journal.pone.0164328 (PMC5058496; doi:10.1371/journal.pone.0164328)
Supplement: S2 File — The detailed information of the resultant 212 patents was listed in the file. (XLSX) [file pone.0164328.s002.xlsx]

## Sheet: PATENT info
USA Patent number	year patented	Latest Phase of product	patentee	Class Description	Action	Product Name
RE39155	2013	Marketed	Merck & Co	All Other Combinations	vaccine; biotechnology	vaccine, hepatitis B + Haemophilus influenzae type B, Merck & Co; vaccine, hepatitis B + HIB; COMVAX; PROCOMVAX
RE38333	1993	Marketed	Emory University; GlaxoSmithKline	Viral Hepatitis Products; Nucleoside And Nucleotide Reverse Transcriptase Inhibitors	nucleoside analogue; antiviral; reverse transcriptase inhibitor	FTC; FTC, (-); emtricitabine; BW 524W91; 524W91; BW 1592; (-)-FTC; COVIRACIL; EMTRIVA
8729039	1992	Phase III	Dynavax	Hepatitis	antisense; biotechnology; oligonucleotide	antisense oligonucleotide, hepatitis B
8268618	2010	Discontinued	Sangamo BioSciences	Viral Hepatitis Products	0	gene discovery, hepatitis B infection, Digital Gene Technologies/Scripps Research Institute
7985887	2006	Discontinued	Sangamo BioSciences	Viral Hepatitis Products	0	gene discovery, hepatitis B infection, Digital Gene Technologies/Scripps Research Institute
7887816	2009	Phase II	Emergent BioSolutions	Hepatitis	DNA vaccine; gene therapy; vaccine; biotechnology	vaccine, gene-based, hepatitis B virus infection, Oxford BioMedica; Hi-8 HBV
7858594	2010	Marketed	Idenix	Viral Hepatitis Products	nucleoside	epavudine; LdT; L-thymidine; thymidine, (L); telbivudine; telbivudine; NV 02B; LDT 600; SEBIVO; TYZEKA
7803788	2010	Phase III	Gilead Sciences	Viral Hepatitis Products; Nucleoside And Nucleotide Reverse Transcriptase Inhibitors	reverse transcriptase inhibitor; nucleoside analogue	tenofovir alafenamide; tenofovir alafenamide fumarate; GS 7340 fumarate; GS 7340-2; GS 7340; GS 7340-03
7589079	2012	Marketed	Idenix	Viral Hepatitis Products	nucleoside	epavudine; LdT; L-thymidine; thymidine, (L); telbivudine; telbivudine; NV 02B; LDT 600; SEBIVO; TYZEKA
7514087	2014	Discontinued	Oxford BioMedica	Hepatitis	immunostimulant; nucleoside analogue	ANA 97X
7501234	2003	Discovery	Akela	Viral Hepatitis Products; Hepatitis	protein; fixed combination; monoclonal antibody; biotechnology	exbivirumab + libivirumab; libivirumab + exbivirumab; XTL 001; HepeX-B
7479283	2009	Marketed	GlaxoSmithKline	Combinations With A Tetanus Component	vaccine	vaccine, diphtheria, tetanus, acellular pertussis, hepatitis B; INFANRIX HEP B
7479282	2000	Marketed	GlaxoSmithKline	Combinations With A Tetanus Component	vaccine	vaccine, diphtheria, tetanus, acellular pertussis, poliomyelitis, hepatitis B; INFANRIX IPV/HEP B; PEDIARIX; INFANRIX PENTA
7468436	2009	Marketed	Sanofi	Combinations With A Tetanus Component	vaccine	vaccine, diphtheria, tetanus, acellular pertussis, poliomyelitis, hepatitis B, H influenzae B; INFANRIX HEXA; INFANRIX IPV/HEP B/HIB
7407661	2008	Discontinued	Oxford BioMedica	Hepatitis	vaccine, gene-based, hepatitis B virus infection, Oxford BioMedica	ANA 97X
7402588	2007	Marketed	Sanofi	Combinations With A Tetanus Component	vaccine	vaccine, diphtheria, tetanus, acellular pertussis, poliomyelitis, hepatitis B, H influenzae B; INFANRIX HEXA; INFANRIX IPV/HEP B/HIB
7390791	2007	Phase III	Gilead Sciences	Viral Hepatitis Products; Nucleoside And Nucleotide Reverse Transcriptase Inhibitors	reverse transcriptase inhibitor; nucleoside analogue	tenofovir alafenamide; tenofovir alafenamide fumarate; GS 7340 fumarate; GS 7340-2; GS 7340; GS 7340-03
7323451	2007	Marketed	Idenix	Viral Hepatitis Products	nucleoside	epavudine; LdT; L-thymidine; thymidine, (L); telbivudine; telbivudine; NV 02B; LDT 600; SEBIVO; TYZEKA
7304043	2007	Marketed	Centre National de la Recherche Scientifique; Novirio	Viral Hepatitis Products	nucleoside	epavudine; LdT; L-thymidine; thymidine, (L); telbivudine; telbivudine; NV 02B; LDT 600; SEBIVO; TYZEKA
7263271	2008	Marketed	University of Georgia; Yale University	Viral Hepatitis Products; Nucleoside And Nucleotide Reverse Transcriptase Inhibitors	nucleoside analogue; antiviral; reverse transcriptase inhibitor	FTC; FTC, (-); emtricitabine; BW 524W91; 524W91; BW 1592; (-)-FTC; COVIRACIL; EMTRIVA
7220719	2008	Discontinued	Sangamo BioSciences	Viral Hepatitis Products	0	gene discovery, hepatitis B infection, Digital Gene Technologies/Scripps Research Institute
7211264	2008	Phase II	Emergent BioSolutions	Hepatitis	DNA vaccine; gene therapy; vaccine; biotechnology	vaccine, gene-based, hepatitis B virus infection, Oxford BioMedica; Hi-8 HBV
7193081	2009	Phase II	Chiva; Ligand	Viral Hepatitis Products	vaccine; biotechnology	hepatitis B vaccine; Mitsubishi Tanabe Pharma; vaccine, hepatitis B, Tanabe Seiyaku; BIKEN-HB
7163824	2009	Discontinued	Sangamo BioSciences	Viral Hepatitis Products	0	gene discovery, hepatitis B infection, Digital Gene Technologies/Scripps Research Institute
7160999	2008	Marketed	Sanofi	Combinations With A Tetanus Component	vaccine	vaccine, diphtheria, tetanus, acellular pertussis, poliomyelitis, hepatitis B, H influenzae B; INFANRIX HEXA; INFANRIX IPV/HEP B/HIB
7119202	2006	Marketed	Emory University; GlaxoSmithKline	Viral Hepatitis Products; Nucleoside And Nucleotide Reverse Transcriptase Inhibitors	nucleoside analogue; antimetabolite; reverse transcriptase inhibitor	lamivudine crystalline; lamivudine; lamivudine; GG 714; GR 103665; GR 109714X; BCH 189; 3TC; EPIVIR; EPIVIR-HBV; HEPTODIN; HEPTOVIR; ZEFFIX; ZEFIX
7053100	2005	Discontinued	UCB	Hepatitis	vaccine; biotechnology	Hepa-gene 3; hepatitis B vaccine; vaccine, hepatitis B; HEPACARE; HEPAGENE
6984729	2005	Discontinued	Idera; Roche	Viral Hepatitis Products	gene therapy; biotechnology	gene therapy, interferon alfa-2b, Orchestra Therapeutics; gene therapy, viral infection
6946450	2007	Marketed	GlaxoSmithKline	Combinations With A Tetanus Component	vaccine	vaccine, diphtheria, tetanus, acellular pertussis, poliomyelitis, hepatitis B, H influenzae B; INFANRIX HEXA; INFANRIX IPV/HEP B/HIB
6924271	2007	Discontinued	Roche	Viral Hepatitis Products	DNA vaccine; gene therapy; vaccine; biotechnology	vaccine, gene-based, hepatitis B, Pfizer; pdpSC18
6893644	2007	Marketed	Emory University; GlaxoSmithKline	Viral Hepatitis Products; Nucleoside And Nucleotide Reverse Transcriptase Inhibitors	nucleoside analogue; antiviral; reverse transcriptase inhibitor	FTC; FTC, (-); emtricitabine; BW 524W91; 524W91; BW 1592; (-)-FTC; COVIRACIL; EMTRIVA
6831174	2006	Marketed	Emory University; GlaxoSmithKline	Viral Hepatitis Products; Nucleoside And Nucleotide Reverse Transcriptase Inhibitors	nucleoside analogue; antiviral; reverse transcriptase inhibitor	FTC; FTC, (-); emtricitabine; BW 524W91; 524W91; BW 1592; (-)-FTC; COVIRACIL; EMTRIVA
6812233	2004	Discontinued	UCB	Hepatitis	vaccine; biotechnology	Hepa-gene 3; hepatitis B vaccine; vaccine, hepatitis B; HEPACARE; HEPAGENE
6756042	2004	Phase II	Emergent BioSolutions	Hepatitis	DNA vaccine; gene therapy; vaccine; biotechnology	vaccine, gene-based, hepatitis B virus infection, Oxford BioMedica; Hi-8 HBV
6748160	2004	Marketed	University of Georgia; Yale University	Viral Hepatitis Products; Nucleoside And Nucleotide Reverse Transcriptase Inhibitors	nucleoside analogue; antiviral; reverse transcriptase inhibitor	FTC; FTC, (-); emtricitabine; BW 524W91; 524W91; BW 1592; (-)-FTC; COVIRACIL; EMTRIVA
6724979	2004	Marketed	University of Georgia; Yale University	Viral Hepatitis Products; Nucleoside And Nucleotide Reverse Transcriptase Inhibitors	nucleoside analogue; antiviral; reverse transcriptase inhibitor	FTC; FTC, (-); emtricitabine; BW 524W91; 524W91; BW 1592; (-)-FTC; COVIRACIL; EMTRIVA
6710035	2003	Preclinical	Merck & Co; Vical	Hepatitis	gene therapy; biotechnology; DNA vaccine; vaccine	vaccine, gene-based, hepatitis B, Merck & Co
6703396	2004	Discontinued	UCB	Hepatitis	vaccine; biotechnology	Hepa-gene 3; hepatitis B vaccine; vaccine, hepatitis B; HEPACARE; HEPAGENE
6689363	2004	Phase I	Abbott; GENimmune; Takeda	Hepatitis	vaccine	vaccine, HBV, Takeda/GENimmune
6663871	2004	Discontinued	Oxford BioMedica	Hepatitis	vaccine, gene-based, hepatitis B virus infection, Oxford BioMedica	ANA 97X
6642245	2005	Marketed	Sanofi	Combinations With A Tetanus Component	vaccine	vaccine, diphtheria, tetanus, acellular pertussis, poliomyelitis, hepatitis B, H influenzae B; INFANRIX HEXA; INFANRIX IPV/HEP B/HIB
6640045	2004	Marketed	University of Georgia; Yale University	Viral Hepatitis Products; Nucleoside And Nucleotide Reverse Transcriptase Inhibitors	nucleoside analogue; antiviral; reverse transcriptase inhibitor	FTC; FTC, (-); emtricitabine; BW 524W91; 524W91; BW 1592; (-)-FTC; COVIRACIL; EMTRIVA
6635278	2003	Discontinued	UCB	Hepatitis	vaccine; biotechnology	Hepa-gene 3; hepatitis B vaccine; vaccine, hepatitis B; HEPACARE; HEPAGENE
6620414	2003	Marketed	Emory University; GlaxoSmithKline	Viral Hepatitis Products; Nucleoside And Nucleotide Reverse Transcriptase Inhibitors	nucleoside analogue; antiviral; reverse transcriptase inhibitor	FTC; FTC, (-); emtricitabine; BW 524W91; 524W91; BW 1592; (-)-FTC; COVIRACIL; EMTRIVA
6589530	2000	Discontinued	UCB	Hepatitis	vaccine; biotechnology	Hepa-gene 3; hepatitis B vaccine; vaccine, hepatitis B; HEPACARE; HEPAGENE
6589530	2002	Discontinued	UCB	Hepatitis	vaccine; biotechnology	Hepa-gene 3; hepatitis B vaccine; vaccine, hepatitis B; HEPACARE; HEPAGENE
6569837	2002	Marketed	Centre National de la Recherche Scientifique; Novirio	Viral Hepatitis Products	nucleoside	epavudine; LdT; L-thymidine; thymidine, (L); telbivudine; telbivudine; NV 02B; LDT 600; SEBIVO; TYZEKA
6566344	2003	Marketed	GlaxoSmithKline	Combinations With A Tetanus Component	vaccine	vaccine, diphtheria, tetanus, acellular pertussis, poliomyelitis, hepatitis B, H influenzae B; INFANRIX HEXA; INFANRIX IPV/HEP B/HIB
6532335	2003	Marketed	University of Georgia; Yale University	Viral Hepatitis Products; Nucleoside And Nucleotide Reverse Transcriptase Inhibitors	nucleoside analogue; antiviral; reverse transcriptase inhibitor	FTC; FTC, (-); emtricitabine; BW 524W91; 524W91; BW 1592; (-)-FTC; COVIRACIL; EMTRIVA
6524570	2003	Marketed	Schering Corporation	Interferons	immunostimulant; interferon; interferon alfa; protein; biotechnology; recombinant protein; cytokine	interferon alfa-2b macrogol; PEG-interferon alfa-2b; polyethylene glycol interferon alfa-2b; peginterferon alfa-2b; SCH 54031; ALFATRONOL; CYLATRON; PEGINTRON; PEG-INTRON; PEG-INTRON A; VIRAFERON-PEG; VIRTRON; SYLATRON; UNITRON PEG
6482614	2003	Discovery	Akela	vaccine, HSP-HBV antigen fusion protein	vaccine
6461605	2003	Marketed	Schering Corporation	Interferons	immunostimulant; interferon; interferon alfa; protein; biotechnology; recombinant protein; cytokine	interferon alfa-2b macrogol; PEG-interferon alfa-2b; polyethylene glycol interferon alfa-2b; peginterferon alfa-2b; SCH 54031; ALFATRONOL; CYLATRON; PEGINTRON; PEG-INTRON; PEG-INTRON A; VIRAFERON-PEG; VIRTRON; SYLATRON; UNITRON PEG
6458773	2003	Preclinical	Idenix	Viral Hepatitis Products	nucleoside analogue; antiviral	detiviciclovir; AM 365
6451340	2003	Discontinued	UCB	Hepatitis	vaccine; biotechnology	Hepa-gene 3; hepatitis B vaccine; vaccine, hepatitis B; HEPACARE; HEPAGENE
6444652	2002	Marketed	GlaxoSmithKline	Combinations With A Tetanus Component	vaccine	vaccine, diphtheria, tetanus, acellular pertussis, poliomyelitis, hepatitis B, H influenzae B; INFANRIX HEXA; INFANRIX IPV/HEP B/HIB
6444211	2002	Marketed	GlaxoSmithKline	Viral Hepatitis Products; Nucleoside And Nucleotide Reverse Transcriptase Inhibitors	nucleoside analogue; antimetabolite; reverse transcriptase inhibitor	lamivudine crystalline; lamivudine; lamivudine; GG 714; GR 103665; GR 109714X; BCH 189; 3TC; EPIVIR; EPIVIR-HBV; HEPTODIN; HEPTOVIR; ZEFFIX; ZEFIX
6433144	2002	Marketed	Gilead Sciences	Viral Hepatitis Products; Nucleoside And Nucleotide Reverse Transcriptase Inhibitors	nucleotide analogue; reverse transcriptase inhibitor	PMPA prodrug; tenofovir disoproxil; tenofovir disoproxil fumarate; tenofovir disoproxil fumarate; GS 4331; GS 4331-05; TENOFOVIR DF; VIREAD; VIREA
6417191	2002	Marketed	GlaxoSmithKline	Viral Hepatitis Products; Nucleoside And Nucleotide Reverse Transcriptase Inhibitors	nucleoside analogue; antimetabolite; reverse transcriptase inhibitor	lamivudine crystalline; lamivudine; lamivudine; GG 714; GR 103665; GR 109714X; BCH 189; 3TC; EPIVIR; EPIVIR-HBV; HEPTODIN; HEPTOVIR; ZEFFIX; ZEFIX
6399654	2002	Preclinical	Advanced Life Sciences	Viral Hepatitis Products	DNA polymerase inhibitor	hepatitis B vaccine; vaccine, hepatitis B
6395716	2002	Marketed	Centre National de la Recherche Scientifique; Novirio	Viral Hepatitis Products	nucleoside	epavudine; LdT; L-thymidine; thymidine, (L); telbivudine; telbivudine; NV 02B; LDT 600; SEBIVO; TYZEKA
6350589	2002	Marketed	Gilead Sciences	Viral Hepatitis Products; Nucleoside And Nucleotide Reverse Transcriptase Inhibitors	nucleotide analogue; reverse transcriptase inhibitor	PMPA prodrug; tenofovir disoproxil; tenofovir disoproxil fumarate; tenofovir disoproxil fumarate; GS 4331; GS 4331-05; TENOFOVIR DF; VIREAD; VIREA
6346627	2001	Marketed	Sanofi	Combinations With A Tetanus Component	vaccine	vaccine, diphtheria, tetanus, acellular pertussis, poliomyelitis, hepatitis B, H influenzae B; INFANRIX HEXA; INFANRIX IPV/HEP B/HIB
6338952	2002	Discovery	Akela	Viral Hepatitis Products; Hepatitis	vaccine
6335183	2002	Discovery	Akela	vaccine, HSP-HBV antigen fusion protein	vaccine
6331525	2002	Preclinical	Merck & Co; Orchestra Therapeutics	Viral Hepatitis Products; Interferons	gene therapy; oligonucleotide; biotechnology; ribozyme	gene therapy, hepatitis B ribozyme, Immusol
6329522	2002	Marketed	GlaxoSmithKline	Viral Hepatitis Products; Nucleoside And Nucleotide Reverse Transcriptase Inhibitors	nucleoside analogue; antimetabolite; reverse transcriptase inhibitor	lamivudine crystalline; lamivudine; lamivudine; GG 714; GR 103665; GR 109714X; BCH 189; 3TC; EPIVIR; EPIVIR-HBV; HEPTODIN; HEPTOVIR; ZEFFIX; ZEFIX
6309834	2003	Discovery	Sangamo BioSciences	Viral Hepatitis Products		vaccine,gene discovery, hepatitis B infection, Digital Gene Technologies/Scripps Research Institute
6308077	2002	Marketed	Roche	Viral Hepatitis Products	interferon alfa; protein; interferon; biotechnology	interferon alfa-2a macrogol; polyethylene glycol interferon alfa-2a; peginterferon alfa-2a; R 442; R 420; Ro 258310; RG 442; PEGASYS
6306813	2001	Marketed	Gilead Sciences	Viral Hepatitis Products	reverse transcriptase inhibitor; antiviral; nucleotide analogue; DNA polymerase inhibitor	adefovir dipivoxil; GS 840; ADESERA; HEPSERA; INFOVIR; PREVEON; RESPUR
6299791	2001	Marketed	Gilead Sciences	Viral Hepatitis Products	reverse transcriptase inhibitor; antiviral; nucleotide analogue; DNA polymerase inhibitor	adefovir dipivoxil; GS 840; ADESERA; HEPSERA; INFOVIR; PREVEON; RESPUR
6225292	2000	Phase III	Dynavax	Hepatitis	HEPLISAV	HEPLISAV
6180639	2000	Marketed	Shire	Viral Hepatitis Products; Nucleoside And Nucleotide Reverse Transcriptase Inhibitors	nucleoside analogue; antimetabolite; reverse transcriptase inhibitor	lamivudine crystalline; lamivudine; lamivudine; GG 714; GR 103665; GR 109714X; BCH 189; 3TC; EPIVIR; EPIVIR-HBV; HEPTODIN; HEPTOVIR; ZEFFIX; ZEFIX
6177074	2000	Marketed	Schering Corporation	Interferons	immunostimulant; interferon; interferon alfa; protein; biotechnology; recombinant protein; cytokine	interferon alfa-2b macrogol; PEG-interferon alfa-2b; polyethylene glycol interferon alfa-2b; peginterferon alfa-2b; SCH 54031; ALFATRONOL; CYLATRON; PEGINTRON; PEG-INTRON; PEG-INTRON A; VIRAFERON-PEG; VIRTRON; SYLATRON; UNITRON PEG
6175008	2000	Marketed	Emory University; GlaxoSmithKline	Viral Hepatitis Products; Nucleoside And Nucleotide Reverse Transcriptase Inhibitors	nucleoside analogue; antiviral; reverse transcriptase inhibitor	FTC; FTC, (-); emtricitabine; BW 524W91; 524W91; BW 1592; (-)-FTC; COVIRACIL; EMTRIVA
6153751	2001	Marketed	Emory University; GlaxoSmithKline	Viral Hepatitis Products; Nucleoside And Nucleotide Reverse Transcriptase Inhibitors	nucleoside analogue; antimetabolite; reverse transcriptase inhibitor	lamivudine crystalline; lamivudine; lamivudine; GG 714; GR 103665; GR 109714X; BCH 189; 3TC; EPIVIR; EPIVIR-HBV; HEPTODIN; HEPTOVIR; ZEFFIX; ZEFIX
6146629	2007	Discontinued	PDL BioPharma	Viral Hepatitis Products	monoclonal antibody; protein; biotechnology
6136320	2001	Preclinical	ProdiGene	Hepatitis	vaccine, hepatitis B, ProdiGene	vaccine, hepatitis B, ProdiGene
6117653	2000	Discontinued	UCB	Hepatitis	vaccine; biotechnology	Hepa-gene 3; hepatitis B vaccine; vaccine, hepatitis B; HEPACARE; HEPAGENE
6117653	2001	Discontinued	UCB	Hepatitis	vaccine; biotechnology	Hepa-gene 3; hepatitis B vaccine; vaccine, hepatitis B; HEPACARE; HEPAGENE
6114343	2001	Marketed	Emory University; GlaxoSmithKline	Viral Hepatitis Products; Nucleoside And Nucleotide Reverse Transcriptase Inhibitors	nucleoside analogue; antimetabolite; reverse transcriptase inhibitor	lamivudine crystalline; lamivudine; lamivudine; GG 714; GR 103665; GR 109714X; BCH 189; 3TC; EPIVIR; EPIVIR-HBV; HEPTODIN; HEPTOVIR; ZEFFIX; ZEFIX
6113918	2001	Registered	Celldex; GlaxoSmithKline; Johnson & Johnson; Pfizer; Sanofi; Sanofi Pasteur	Viral Hepatitis Products	peptide; immunostimulant; vaccine adjuvant	RC 529
6110706	2011	Phase II	LG Life Sciences	Viral Hepatitis Products	vaccine; biotechnology	Hepa-gene 3; hepatitis B vaccine; vaccine, hepatitis B; HEPACARE; HEPAGENE
6100065	2000	Discontinued	UCB	Hepatitis	vaccine; biotechnology	Hepa-gene 3; hepatitis B vaccine; vaccine, hepatitis B; HEPACARE; HEPAGENE
6086869	2000	Marketed	Toray	Interferons	protein; recombinant protein; interferon beta; biotechnology; interferon	IFN-beta; interferon beta; DL 8234; FERON
6072051	2000	Discontinued	Chong Kun Dang	Hepatic Protectors; Viral Hepatitis Products	nucleoside analogue	CKD 541
6072049	2011	Phase II	LG Life Sciences	Viral Hepatitis Products	vaccine; biotechnology	Hepa-gene 3; hepatitis B vaccine; vaccine, hepatitis B; HEPACARE; HEPAGENE
6072048	2000	Discontinued	UCB	Hepatitis	vaccine; biotechnology	Hepa-gene 3; hepatitis B vaccine; vaccine, hepatitis B; HEPACARE; HEPAGENE
6071884	2000	Phase II	Kyowa Hakko Kirin	Viral Hepatitis Products; All Other Immunostimulating Agents Excluding Interferons	antiviral; nucleoside	LB 80380; ANA 380
6069252	2000	Marketed	Sanofi	Combinations With A Tetanus Component	vaccine	vaccine, diphtheria, tetanus, acellular pertussis, poliomyelitis, hepatitis B, H influenzae B; INFANRIX HEXA; INFANRIX IPV/HEP B/HIB
6069249	2000	Marketed	IAF Biochem	Viral Hepatitis Products; Nucleoside And Nucleotide Reverse Transcriptase Inhibitors	nucleoside analogue; antimetabolite; reverse transcriptase inhibitor	lamivudine crystalline; lamivudine; lamivudine; GG 714; GR 103665; GR 109714X; BCH 189; 3TC; EPIVIR; EPIVIR-HBV; HEPTODIN; HEPTOVIR; ZEFFIX; ZEFIX
6069133	2000	Preclinical	Merck & Co; Orchestra Therapeutics	Viral Hepatitis Products; Interferons	gene therapy; oligonucleotide; biotechnology; ribozyme	gene therapy, hepatitis B ribozyme, Immusol
6051709	2000	Marketed	GlaxoSmithKline	Viral Hepatitis Products; Nucleoside And Nucleotide Reverse Transcriptase Inhibitors	nucleoside analogue; antimetabolite; reverse transcriptase inhibitor	lamivudine crystalline; lamivudine; lamivudine; GG 714; GR 103665; GR 109714X; BCH 189; 3TC; EPIVIR; EPIVIR-HBV; HEPTODIN; HEPTOVIR; ZEFFIX; ZEFIX
6043230	2000	Marketed	IAF Biochem	Viral Hepatitis Products; Nucleoside And Nucleotide Reverse Transcriptase Inhibitors	nucleoside analogue; antimetabolite; reverse transcriptase inhibitor	lamivudine crystalline; lamivudine; lamivudine; GG 714; GR 103665; GR 109714X; BCH 189; 3TC; EPIVIR; EPIVIR-HBV; HEPTODIN; HEPTOVIR; ZEFFIX; ZEFIX
6042822	2000	Marketed	Enzon	Interferons	immunostimulant; interferon; interferon alfa; protein; biotechnology; recombinant protein; cytokine	interferon alfa-2b macrogol; PEG-interferon alfa-2b; polyethylene glycol interferon alfa-2b; peginterferon alfa-2b; SCH 54031; ALFATRONOL; CYLATRON; PEGINTRON; PEG-INTRON; PEG-INTRON A; VIRAFERON-PEG; VIRTRON; SYLATRON; UNITRON PEG
6034123	2000	Marketed	Biogen Idec	Viral Hepatitis Products	interferon; recombinant protein; immunostimulant; biotechnology; protein; cytokine; interferon alfa	rIFN alfa-2b; recombinant interferon alfa-2b; SCH 30500; YM 1490; CIBIAN; INTRON A; VIRAFERON
6030784	2000	Discovery	Digital Gene Technologies; Scripps Clinic and Research Foundation; Scripps Research Institute	Viral Hepatitis Products	vaccine; biotechnology	vaccine, hepatitis B, Cytos
6022543	2001	Discontinued	UCB	Hepatitis	vaccine; biotechnology	Hepa-gene 3; hepatitis B vaccine; vaccine, hepatitis B; HEPACARE; HEPAGENE
6020167	2006	Phase II	LG Life Sciences	Viral Hepatitis Products	vaccine; biotechnology	Hepa-gene 3; hepatitis B vaccine; vaccine, hepatitis B; HEPACARE; HEPAGENE
6017892	2000	Phase II	Kyowa Hakko Kirin	Viral Hepatitis Products; All Other Immunostimulating Agents Excluding Interferons	antiviral; nucleoside	LB 80380; ANA 380
6013264	2010	Marketed	GlaxoSmithKline	Combinations With A Tetanus Component	vaccine	vaccine, diphtheria, tetanus, acellular pertussis, poliomyelitis, hepatitis B, H influenzae B; INFANRIX HEXA; INFANRIX IPV/HEP B/HIB
6004968	2000	Marketed	GlaxoSmithKline	Viral Hepatitis Products; Nucleoside And Nucleotide Reverse Transcriptase Inhibitors	nucleoside analogue; antimetabolite; reverse transcriptase inhibitor	lamivudine crystalline; lamivudine; lamivudine; GG 714; GR 103665; GR 109714X; BCH 189; 3TC; EPIVIR; EPIVIR-HBV; HEPTODIN; HEPTOVIR; ZEFFIX; ZEFIX
5994849	1999	Marketed	GlaxoSmithKline	Viral Hepatitis Products; Nucleoside And Nucleotide Reverse Transcriptase Inhibitors	nucleoside analogue; antimetabolite; reverse transcriptase inhibitor	lamivudine crystalline; lamivudine; lamivudine; GG 714; GR 103665; GR 109714X; BCH 189; 3TC; EPIVIR; EPIVIR-HBV; HEPTODIN; HEPTOVIR; ZEFFIX; ZEFIX
5985994	1999	Marketed	Roche	Viral Hepatitis Products	interferon alfa; protein; interferon; biotechnology	interferon alfa-2a macrogol; polyethylene glycol interferon alfa-2a; peginterferon alfa-2a; R 442; R 420; Ro 258310; RG 442; PEGASYS
5985662	1999	Preclinical	Isis	Viral Hepatitis Products	nucleoside	epavudine; LdT; L-thymidine; thymidine, (L); telbivudine; telbivudine; NV 02B; LDT 600; SEBIVO; TYZEKA
5977089	1999	Marketed	IAF Biochem	Viral Hepatitis Products; Nucleoside And Nucleotide Reverse Transcriptase Inhibitors	nucleoside analogue; antimetabolite; reverse transcriptase inhibitor	lamivudine crystalline; lamivudine; lamivudine; GG 714; GR 103665; GR 109714X; BCH 189; 3TC; EPIVIR; EPIVIR-HBV; HEPTODIN; HEPTOVIR; ZEFFIX; ZEFIX
5972346	1999	Discovery	GlaxoSmithKline	Viral Hepatitis Products	therapeutic vaccine composition	therapeutic vaccine composition
5972345	1999	Marketed	Sanofi	Combinations With A Tetanus Component	vaccine	vaccine, diphtheria, tetanus, acellular pertussis, poliomyelitis, hepatitis B, H influenzae B; INFANRIX HEXA; INFANRIX IPV/HEP B/HIB
5955607	1999	Marketed	GlaxoSmithKline	Viral Hepatitis Products; Nucleoside And Nucleotide Reverse Transcriptase Inhibitors	nucleoside analogue; antimetabolite; reverse transcriptase inhibitor	lamivudine crystalline; lamivudine; lamivudine; GG 714; GR 103665; GR 109714X; BCH 189; 3TC; EPIVIR; EPIVIR-HBV; HEPTODIN; HEPTOVIR; ZEFFIX; ZEFIX
5951974	2000	Marketed	Enzon	Interferons	immunostimulant; interferon; interferon alfa; protein; biotechnology; recombinant protein; cytokine	interferon alfa-2b macrogol; PEG-interferon alfa-2b; polyethylene glycol interferon alfa-2b; peginterferon alfa-2b; SCH 54031; ALFATRONOL; CYLATRON; PEGINTRON; PEG-INTRON; PEG-INTRON A; VIRAFERON-PEG; VIRTRON; SYLATRON; UNITRON PEG
5941521	1999	Marketed	GlaxoSmithKline	Viral Hepatitis Products; Nucleoside And Nucleotide Reverse Transcriptase Inhibitors	nucleoside analogue; antiviral; reverse transcriptase inhibitor	FTC; FTC, (-); emtricitabine; BW 524W91; 524W91; BW 1592; (-)-FTC; COVIRACIL; EMTRIVA
5935946	1999	Marketed	Gilead Sciences	Viral Hepatitis Products; Nucleoside And Nucleotide Reverse Transcriptase Inhibitors	nucleotide analogue; reverse transcriptase inhibitor	PMPA prodrug; tenofovir disoproxil; tenofovir disoproxil fumarate; tenofovir disoproxil fumarate; GS 4331; GS 4331-05; TENOFOVIR DF; VIREAD; VIREA
5935566	1999	Marketed	Schering Corporation	Viral Hepatitis Products	interferon; recombinant protein; immunostimulant; biotechnology; protein; cytokine; interferon alfa	rIFN alfa-2b; recombinant interferon alfa-2b; SCH 30500; YM 1490; CIBIAN; INTRON A; VIRAFERON
5922695	1999	Marketed	IAF Biochem	Viral Hepatitis Products; Nucleoside And Nucleotide Reverse Transcriptase Inhibitors	nucleoside analogue; antimetabolite; reverse transcriptase inhibitor	lamivudine crystalline; lamivudine; lamivudine; GG 714; GR 103665; GR 109714X; BCH 189; 3TC; EPIVIR; EPIVIR-HBV; HEPTODIN; HEPTOVIR; ZEFFIX; ZEFIX
5914400	1999	Marketed	Emory University; GlaxoSmithKline	Viral Hepatitis Products; Nucleoside And Nucleotide Reverse Transcriptase Inhibitors	nucleoside analogue; antimetabolite; reverse transcriptase inhibitor	lamivudine crystalline; lamivudine; lamivudine; GG 714; GR 103665; GR 109714X; BCH 189; 3TC; EPIVIR; EPIVIR-HBV; HEPTODIN; HEPTOVIR; ZEFFIX; ZEFIX
5914331	1999	Marketed	Sanofi	Combinations With A Tetanus Component	vaccine	vaccine, diphtheria, tetanus, acellular pertussis, poliomyelitis, hepatitis B, H influenzae B; INFANRIX HEXA; INFANRIX IPV/HEP B/HIB
5914123	1999	Preclinical	ProdiGene	vaccine	0	BAY 414109; BAY 41-4109
5908621	1999	Marketed	Schering Corporation	Interferons	immunostimulant; interferon; interferon alfa; protein; biotechnology; recombinant protein; cytokine	interferon alfa-2b macrogol; PEG-interferon alfa-2b; polyethylene glycol interferon alfa-2b; peginterferon alfa-2b; SCH 54031; ALFATRONOL; CYLATRON; PEGINTRON; PEG-INTRON; PEG-INTRON A; VIRAFERON-PEG; VIRTRON; SYLATRON; UNITRON PEG
5905082	1998	Marketed	GlaxoSmithKline	Viral Hepatitis Products; Nucleoside And Nucleotide Reverse Transcriptase Inhibitors	nucleoside analogue; antimetabolite; reverse transcriptase inhibitor	lamivudine crystalline; lamivudine; lamivudine; GG 714; GR 103665; GR 109714X; BCH 189; 3TC; EPIVIR; EPIVIR-HBV; HEPTODIN; HEPTOVIR; ZEFFIX; ZEFIX
5866136	1999	Discontinued	Virax	Viral Hepatitis Products	vaccine; biotechnology; TLR agonist; immunostimulant; DNA vaccine; TLR9 agonist	vaccine, gene-based, hepatitis B, Dynavax; V 270; HEPLISAV; HEPLISAV B
5866131	1999	Discontinued	Virax	Viral Hepatitis Products	vaccine; biotechnology; TLR agonist; immunostimulant; DNA vaccine; TLR9 agonist	vaccine, gene-based, hepatitis B, Dynavax; V 270; HEPLISAV; HEPLISAV B
5865796	1999	Phase I	Pfizer	Hepatitis	Viral Hepatitis Products	Viral Hepatitis Products
5861277	1999	Phase I	Axis Genetics; Boyce Thompson Institute; Cornell University	Hepatitis	biotechnology; vaccine	hepatitis B vaccine; vaccine, hepatitis B
5856459	1999	Discontinued	Idera; Roche	Viral Hepatitis Products	gene therapy; biotechnology	gene therapy, interferon alfa-2b, Orchestra Therapeutics; gene therapy, viral infection
5840716	1999	Phase I	Mitsubishi Tanabe Pharma	Viral Hepatitis Products	DNA polymerase inhibitor; nucleoside	val-deoxycytidine, (L); val-L-deoxycytidine; valtorcitabine; valtorcitabine dihydrochloride; Val-LdC; LDC 300; NM 147
5837727	1999	Marketed	Biogen Idec	Viral Hepatitis Products	interferon; recombinant protein; immunostimulant; biotechnology; protein; cytokine; interferon alfa	rIFN alfa-2b; recombinant interferon alfa-2b; SCH 30500; YM 1490; CIBIAN; INTRON A; VIRAFERON
5834474	1999	Marketed	University of Georgia; Emory University	Viral Hepatitis Products; Nucleoside And Nucleotide Reverse Transcriptase Inhibitors	nucleoside analogue; antimetabolite; reverse transcriptase inhibitor	lamivudine crystalline; lamivudine; lamivudine; GG 714; GR 103665; GR 109714X; BCH 189; 3TC; EPIVIR; EPIVIR-HBV; HEPTODIN; HEPTOVIR; ZEFFIX; ZEFIX
5830898	1998	Marketed	University of Georgia; Emory University	Viral Hepatitis Products; Nucleoside And Nucleotide Reverse Transcriptase Inhibitors	nucleoside analogue; antimetabolite; reverse transcriptase inhibitor	lamivudine crystalline; lamivudine; lamivudine; GG 714; GR 103665; GR 109714X; BCH 189; 3TC; EPIVIR; EPIVIR-HBV; HEPTODIN; HEPTOVIR; ZEFFIX; ZEFIX
5830881	1998	Phase II	Achillion; GCA Therapeutics; Vion; Yale University	Viral Hepatitis Products; Other HIV Antivirals	reverse transcriptase inhibitor; nucleoside analogue	tenofovir alafenamide; tenofovir alafenamide fumarate; GS 7340 fumarate; GS 7340-2; GS 7340; GS 7340-03
5830455	1998	Marketed	GlaxoSmithKline	Viral Hepatitis Products	interferon; recombinant protein; immunostimulant; biotechnology; protein; cytokine; interferon alfa	rIFN alfa-2b; recombinant interferon alfa-2b; SCH 30500; YM 1490; CIBIAN; INTRON A; VIRAFERON
5827727	1998	Marketed	Sanofi	Combinations With A Tetanus Component	vaccine	vaccine, diphtheria, tetanus, acellular pertussis, poliomyelitis, hepatitis B, H influenzae B; INFANRIX HEXA; INFANRIX IPV/HEP B/HIB
5814639	1998	Marketed	Emory University; GlaxoSmithKline	Viral Hepatitis Products; Nucleoside And Nucleotide Reverse Transcriptase Inhibitors	nucleoside analogue; antimetabolite; reverse transcriptase inhibitor	lamivudine crystalline; lamivudine; lamivudine; GG 714; GR 103665; GR 109714X; BCH 189; 3TC; EPIVIR; EPIVIR-HBV; HEPTODIN; HEPTOVIR; ZEFFIX; ZEFIX
5808040	1998	Marketed	University of Georgia; Yale University	Viral Hepatitis Products	DNA polymerase inhibitor; nucleoside analogue	clevudine; L-FMAU; LEVOVIR; REVOVIR
5807680	1998	Discovery	Digital Gene Technologies; Scripps Clinic and Research Foundation; Scripps Research Institute	Viral Hepatitis Products	vaccine; biotechnology	vaccine, hepatitis B, Cytos
5792756	1998	Marketed	Bristol-Myers Squibb	Viral Hepatitis Products	reverse transcriptase inhibitor; antiviral; nucleotide analogue; DNA polymerase inhibitor	adefovir dipivoxil; GS 840; ADESERA; HEPSERA; INFOVIR; PREVEON; RESPUR
5776964	1998	Marketed	Roche	Viral Hepatitis Products	interferon alfa; protein; interferon; biotechnology	interferon alfa-2a macrogol; polyethylene glycol interferon alfa-2a; peginterferon alfa-2a; R 442; R 420; Ro 258310; RG 442; PEGASYS
5776468	1998	Marketed	GlaxoSmithKline	Hepatitis	vaccine; biotechnology	vaccine, hepatitis B, GlaxoSmithKline; FENDRIX
5767092	1998	Phase II	Kyowa Hakko Kirin	Viral Hepatitis Products; All Other Immunostimulating Agents Excluding Interferons	antiviral; nucleoside	LB 80380; ANA 380
5766582	1998	Marketed	Schering Corporation	Viral Hepatitis Products	interferon; recombinant protein; immunostimulant; biotechnology; protein; cytokine; interferon alfa	rIFN alfa-2b; recombinant interferon alfa-2b; SCH 30500; YM 1490; CIBIAN; INTRON A; VIRAFERON
5762923	1998	Marketed	Roche	Viral Hepatitis Products	interferon alfa; protein; interferon; biotechnology	interferon alfa-2a macrogol; polyethylene glycol interferon alfa-2a; peginterferon alfa-2a; R 442; R 420; Ro 258310; RG 442; PEGASYS
5756706	1998	Marketed	IAF Biochem	Viral Hepatitis Products; Nucleoside And Nucleotide Reverse Transcriptase Inhibitors	nucleoside analogue; antiviral; reverse transcriptase inhibitor	FTC; FTC, (-); emtricitabine; BW 524W91; 524W91; BW 1592; (-)-FTC; COVIRACIL; EMTRIVA
5753234	1998	Marketed	GlaxoSmithKline	Combinations With A Tetanus Component	vaccine	vaccine, diphtheria, tetanus, acellular pertussis, poliomyelitis, hepatitis B, H influenzae B; INFANRIX HEXA; INFANRIX IPV/HEP B/HIB
5744596	1998	Marketed	IAF Biochem	Viral Hepatitis Products; Nucleoside And Nucleotide Reverse Transcriptase Inhibitors	nucleoside analogue; antiviral; reverse transcriptase inhibitor	FTC; FTC, (-); emtricitabine; BW 524W91; 524W91; BW 1592; (-)-FTC; COVIRACIL; EMTRIVA
5738846	1998	Marketed	Enzon	Interferons	immunostimulant; interferon; interferon alfa; protein; biotechnology; recombinant protein; cytokine	interferon alfa-2b macrogol; PEG-interferon alfa-2b; polyethylene glycol interferon alfa-2b; peginterferon alfa-2b; SCH 54031; ALFATRONOL; CYLATRON; PEGINTRON; PEG-INTRON; PEG-INTRON A; VIRAFERON-PEG; VIRTRON; SYLATRON; UNITRON PEG
5728575	1998	Marketed	Sanofi	Combinations With A Tetanus Component	vaccine	vaccine, diphtheria, tetanus, acellular pertussis, poliomyelitis, hepatitis B, H influenzae B; INFANRIX HEXA; INFANRIX IPV/HEP B/HIB
5711944	1997	Marketed	Enzon	Interferons	immunostimulant; interferon; interferon alfa; protein; biotechnology; recombinant protein; cytokine	interferon alfa-2b macrogol; PEG-interferon alfa-2b; polyethylene glycol interferon alfa-2b; peginterferon alfa-2b; SCH 54031; ALFATRONOL; CYLATRON; PEGINTRON; PEG-INTRON; PEG-INTRON A; VIRAFERON-PEG; VIRTRON; SYLATRON; UNITRON PEG
5709853	1998	Marketed	Toray	Interferons	protein; recombinant protein; interferon beta; biotechnology; interferon	IFN-beta; interferon beta; DL 8234; FERON
5703055	1998	Preclinical	Merck & Co; Vical	Hepatitis	gene therapy; biotechnology; DNA vaccine; vaccine	vaccine, gene-based, hepatitis B, Merck & Co
5700937	1997	Marketed	Roche	Viral Hepatitis Products	interferon alfa; protein; interferon; biotechnology	interferon alfa-2a macrogol; polyethylene glycol interferon alfa-2a; peginterferon alfa-2a; R 442; R 420; Ro 258310; RG 442; PEGASYS
5696254	1997	Marketed	IAF Biochem	Viral Hepatitis Products; Nucleoside And Nucleotide Reverse Transcriptase Inhibitors	nucleoside analogue; antiviral; reverse transcriptase inhibitor	FTC; FTC, (-); emtricitabine; BW 524W91; 524W91; BW 1592; (-)-FTC; COVIRACIL; EMTRIVA
5693787	1997	Marketed	IAF Biochem	Viral Hepatitis Products; Nucleoside And Nucleotide Reverse Transcriptase Inhibitors	nucleoside analogue; antiviral; reverse transcriptase inhibitor	FTC; FTC, (-); emtricitabine; BW 524W91; 524W91; BW 1592; (-)-FTC; COVIRACIL; EMTRIVA
5693497	1998	Marketed	Osaka University	Hepatitis	vaccine; biotechnology	hepatitis B vaccine; Mitsubishi Tanabe Pharma; vaccine, hepatitis B, Tanabe Seiyaku; BIKEN-HB
5684164	1998	Marketed	Emory University; GlaxoSmithKline	Viral Hepatitis Products; Nucleoside And Nucleotide Reverse Transcriptase Inhibitors	nucleoside analogue; antiviral; reverse transcriptase inhibitor	FTC; FTC, (-); emtricitabine; BW 524W91; 524W91; BW 1592; (-)-FTC; COVIRACIL; EMTRIVA
5684010	1997	Marketed	University of Georgia; Emory University	Viral Hepatitis Products; Nucleoside And Nucleotide Reverse Transcriptase Inhibitors	nucleoside analogue; antimetabolite; reverse transcriptase inhibitor	lamivudine crystalline; lamivudine; lamivudine; GG 714; GR 103665; GR 109714X; BCH 189; 3TC; EPIVIR; EPIVIR-HBV; HEPTODIN; HEPTOVIR; ZEFFIX; ZEFIX
5667787	1997	Marketed	Sanofi	Combinations With A Tetanus Component	vaccine	vaccine, diphtheria, tetanus, acellular pertussis, poliomyelitis, hepatitis B, H influenzae B; INFANRIX HEXA; INFANRIX IPV/HEP B/HIB
5663320	1997	Marketed	IAF Biochem	Viral Hepatitis Products; Nucleoside And Nucleotide Reverse Transcriptase Inhibitors	nucleoside analogue; antiviral; reverse transcriptase inhibitor	FTC; FTC, (-); emtricitabine; BW 524W91; 524W91; BW 1592; (-)-FTC; COVIRACIL; EMTRIVA
5663159	1997	Marketed	Bristol-Myers Squibb	Viral Hepatitis Products	reverse transcriptase inhibitor; antiviral; nucleotide analogue; DNA polymerase inhibitor	adefovir dipivoxil; GS 840; ADESERA; HEPSERA; INFOVIR; PREVEON; RESPUR
5648078	1997	Discovery	PDL BioPharma	Viral Hepatitis Products	monoclonal antibody; protein; biotechnology	PE1-1
5648077	1997	Discontinued	Novartis; PDL BioPharma	Viral Hepatitis Products	biotechnology; peptide	transcription factor, hepatitis B virus, Sangamo BioSciences
5631239	1997	Phase II	Achillion; GCA Therapeutics; Vion; Yale University	Viral Hepatitis Products; Other HIV Antivirals	reverse transcriptase inhibitor; nucleoside analogue	tenofovir alafenamide; tenofovir alafenamide fumarate; GS 7340 fumarate; GS 7340-2; GS 7340; GS 7340-03
5618820	1997	Marketed	IAF Biochem	Viral Hepatitis Products; Nucleoside And Nucleotide Reverse Transcriptase Inhibitors	nucleoside analogue; antiviral; reverse transcriptase inhibitor	FTC; FTC, (-); emtricitabine; BW 524W91; 524W91; BW 1592; (-)-FTC; COVIRACIL; EMTRIVA
5612487	1997	Preclinical	ProdiGene	Hepatitis	0	vaccine, hepatitis B, ProdiGene
5612460	1997	Marketed	Merck & Co	All Other Combinations	vaccine; biotechnology	vaccine, hepatitis B + Haemophilus influenzae type B, Merck & Co; vaccine, hepatitis B + HIB; COMVAX; PROCOMVAX
5591638	1996	Marketed	INSERM; Sanofi	Hepatitis	vaccine	vaccine, HBSAg; vaccine, hepatitis B surface antigen, Merck & Co; HB VAX DNA; RECOMBIVAX HB
5589466	1996	Preclinical	Merck & Co; Vical	Hepatitis	gene therapy; biotechnology; DNA vaccine; vaccine	vaccine, gene-based, hepatitis B, Merck & Co
5587362	1996	Marketed	University of Georgia; Yale University	Viral Hepatitis Products	DNA polymerase inhibitor; nucleoside analogue	clevudine; L-FMAU; LEVOVIR; REVOVIR
5584807	1997	Phase I	Pfizer	Hepatitis	Viral Hepatitis Products	vaccine, gene-based, hepatitis B, Pfizer
5580859	1997	Preclinical	Merck & Co; Vical	Hepatitis	gene therapy; biotechnology; DNA vaccine; vaccine	vaccine, gene-based, hepatitis B, Merck & Co
5578308	1997	Marketed	Merck & Co	All Other Combinations	vaccine; biotechnology	vaccine, hepatitis B + Haemophilus influenzae type B, Merck & Co; vaccine, hepatitis B + HIB; COMVAX; PROCOMVAX
5567688	1996	Marketed	University of Georgia; Yale University	Viral Hepatitis Products	DNA polymerase inhibitor; nucleoside analogue	clevudine; L-FMAU; LEVOVIR; REVOVIR
5565438	1996	Marketed	University of Georgia; Yale University	Viral Hepatitis Products	DNA polymerase inhibitor; nucleoside analogue	clevudine; L-FMAU; LEVOVIR; REVOVIR
5565355	1996	Discontinued	Novartis; PDL BioPharma	Viral Hepatitis Products	biotechnology; peptide	transcription factor, hepatitis B virus, Sangamo BioSciences
5565354	1996	Discovery	PDL BioPharma	Viral Hepatitis Products	biotechnology; peptide	TUVIRUMAB
5561120	1996	Phase II	Achillion; GCA Therapeutics; Vion; Yale University	Viral Hepatitis Products; Other HIV Antivirals	reverse transcriptase inhibitor; nucleoside analogue	tenofovir alafenamide; tenofovir alafenamide fumarate; GS 7340 fumarate; GS 7340-2; GS 7340; GS 7340-03
5539116	1996	Marketed	Emory University; GlaxoSmithKline	Viral Hepatitis Products;	vaccine, hepatitis B, GlaxoSmithKline; FENDRIX	vaccine, hepatitis B, GlaxoSmithKline; FENDRIX
5538975	1996	Marketed	IAF Biochem	Viral Hepatitis Products; Nucleoside And Nucleotide Reverse Transcriptase Inhibitors	nucleoside analogue; antiviral; reverse transcriptase inhibitor	FTC; FTC, (-); emtricitabine; BW 524W91; 524W91; BW 1592; (-)-FTC; COVIRACIL; EMTRIVA
5532246	1996	Marketed	IAF Biochem	Viral Hepatitis Products; Nucleoside And Nucleotide Reverse Transcriptase Inhibitors	nucleoside analogue; antimetabolite; reverse transcriptase inhibitor	lamivudine crystalline; lamivudine; lamivudine; GG 714; GR 103665; GR 109714X; BCH 189; 3TC; EPIVIR; EPIVIR-HBV; HEPTODIN; HEPTOVIR; ZEFFIX; ZEFIX
5521206	1996	Marketed	Roche	Viral Hepatitis Products	interferon alfa; protein; interferon; biotechnology	interferon alfa-2a macrogol; polyethylene glycol interferon alfa-2a; peginterferon alfa-2a; R 442; R 420; Ro 258310; RG 442; PEGASYS
5486520	1996	Marketed	IAF Biochem	Viral Hepatitis Products; Nucleoside And Nucleotide Reverse Transcriptase Inhibitors	nucleoside analogue; antiviral; reverse transcriptase inhibitor	FTC; FTC, (-); emtricitabine; BW 524W91; 524W91; BW 1592; (-)-FTC; COVIRACIL; EMTRIVA
5466806	1995	Marketed	GlaxoSmithKline	Viral Hepatitis Products; Nucleoside And Nucleotide Reverse Transcriptase Inhibitors	nucleoside analogue; antimetabolite; reverse transcriptase inhibitor	lamivudine crystalline; lamivudine; lamivudine; GG 714; GR 103665; GR 109714X; BCH 189; 3TC; EPIVIR; EPIVIR-HBV; HEPTODIN; HEPTOVIR; ZEFFIX; ZEFIX
5459037	2003	Discontinued	Sangamo BioSciences	Viral Hepatitis Products		vaccine,gene discovery, hepatitis B infection, Digital Gene Technologies/Scripps Research Institute
5444159	1993	Marketed	Sanofi	Combinations With A Tetanus Component	vaccine	vaccine, diphtheria, tetanus, acellular pertussis, poliomyelitis, hepatitis B, H influenzae B; INFANRIX HEXA; INFANRIX IPV/HEP B/HIB
5444063	1994	Marketed	University of Georgia; Emory University	Viral Hepatitis Products; Nucleoside And Nucleotide Reverse Transcriptase Inhibitors	nucleoside analogue; antimetabolite; reverse transcriptase inhibitor	lamivudine crystalline; lamivudine; lamivudine; GG 714; GR 103665; GR 109714X; BCH 189; 3TC; EPIVIR; EPIVIR-HBV; HEPTODIN; HEPTOVIR; ZEFFIX; ZEFIX
5389525	1995	Marketed	Dynavax; Johnson & Johnson	Hepatitis	vaccine; biotechnology	vaccine, hepatitis B, Johnson & Johnson; BIOVAC-B; HEPAVAX GENE
5382657	1995	Marketed	Roche	Viral Hepatitis Products	interferon alfa; protein; interferon; biotechnology	interferon alfa-2a macrogol; polyethylene glycol interferon alfa-2a; peginterferon alfa-2a; R 442; R 420; Ro 258310; RG 442; PEGASYS
5324844	1995	Marketed	Merck & Co	All Other Combinations	vaccine; biotechnology	vaccine, hepatitis B + Haemophilus influenzae type B, Merck & Co; vaccine, hepatitis B + HIB; COMVAX; PROCOMVAX
5314808	1995	Marketed	INSERM; Sanofi	Hepatitis	vaccine	vaccine, HBSAg; vaccine, hepatitis B surface antigen, Merck & Co; HB VAX DNA; RECOMBIVAX HB
5248776	1996	Marketed	Gilead Sciences	Viral Hepatitis Products; Nucleoside And Nucleotide Reverse Transcriptase Inhibitors	nucleotide analogue; reverse transcriptase inhibitor	PMPA prodrug; tenofovir disoproxil; tenofovir disoproxil fumarate; tenofovir disoproxil fumarate; GS 4331; GS 4331-05; TENOFOVIR DF; VIREAD; VIREA
5242812	1995	Marketed	Shire	vaccine, hepatitis B, Ferring; BIO-HEP-B	vaccine, hepatitis B, Ferring; BIO-HEP-B	vaccine, hepatitis B, Ferring; BIO-HEP-B
5210085	1993	Marketed	Emory University; GlaxoSmithKline	Viral Hepatitis Products; Nucleoside And Nucleotide Reverse Transcriptase Inhibitors	nucleoside analogue; antimetabolite; reverse transcriptase inhibitor	lamivudine crystalline; lamivudine; lamivudine; GG 714; GR 103665; GR 109714X; BCH 189; 3TC; EPIVIR; EPIVIR-HBV; HEPTODIN; HEPTOVIR; ZEFFIX; ZEFIX
5206244	1988	Marketed	Enzon	Interferons	immunostimulant; interferon; interferon alfa; protein; biotechnology; recombinant protein; cytokine	interferon alfa-2b macrogol; PEG-interferon alfa-2b; polyethylene glycol interferon alfa-2b; peginterferon alfa-2b; SCH 54031; ALFATRONOL; CYLATRON; PEGINTRON; PEG-INTRON; PEG-INTRON A; VIRAFERON-PEG; VIRTRON; SYLATRON; UNITRON PEG
5204466	1990	Marketed	Emory University; GlaxoSmithKline	Viral Hepatitis Products; Nucleoside And Nucleotide Reverse Transcriptase Inhibitors	nucleoside analogue; antimetabolite; reverse transcriptase inhibitor	lamivudine crystalline; lamivudine; lamivudine; GG 714; GR 103665; GR 109714X; BCH 189; 3TC; EPIVIR; EPIVIR-HBV; HEPTODIN; HEPTOVIR; ZEFFIX; ZEFIX
5047407	1991	Marketed	IAF Biochem	Viral Hepatitis Products; Nucleoside And Nucleotide Reverse Transcriptase Inhibitors	nucleoside analogue; antimetabolite; reverse transcriptase inhibitor	lamivudine crystalline; lamivudine; lamivudine; GG 714; GR 103665; GR 109714X; BCH 189; 3TC; EPIVIR; EPIVIR-HBV; HEPTODIN; HEPTOVIR; ZEFFIX; ZEFIX
5041449	1993	Marketed	Emory University; Gilead Sciences; Japan Tobacco; Yale University	Viral Hepatitis Products; Nucleoside And Nucleotide Reverse Transcriptase Inhibitors	nucleotide analogue; reverse transcriptase inhibitor	PMPA prodrug; tenofovir disoproxil; tenofovir disoproxil fumarate; tenofovir disoproxil fumarate; GS 4331; GS 4331-05; TENOFOVIR DF; VIREAD; VIREA
5037839	1993	Discontinued	Sanofi	Hepatic Protectors; Viral Hepatitis Products	nucleoside analogue	DAPD; amdoxovir; amdoxovir
4996299	1990	Marketed	Chemo-Sero Therapeutic Research Institute	Combinations With A Tetanus Component	vaccine	vaccine, diphtheria, tetanus, acellular pertussis, poliomyelitis, hepatitis B, H influenzae B; INFANRIX HEXA; INFANRIX IPV/HEP B/HIB
4963483	1990	Marketed	Merck & Co	All Other Combinations	vaccine; biotechnology	vaccine, hepatitis B + Haemophilus influenzae type B, Merck & Co; vaccine, hepatitis B + HIB; COMVAX; PROCOMVAX
4948567	1990	Marketed	IAF Biochem	Viral Hepatitis Products; Nucleoside And Nucleotide Reverse Transcriptase Inhibitors	nucleoside analogue; antiviral; reverse transcriptase inhibitor	FTC; FTC, (-); emtricitabine; BW 524W91; 524W91; BW 1592; (-)-FTC; COVIRACIL; EMTRIVA
4935473	1991	Marketed	IAF Biochem	Viral Hepatitis Products; Nucleoside And Nucleotide Reverse Transcriptase Inhibitors	nucleoside analogue; antimetabolite; reverse transcriptase inhibitor	lamivudine crystalline; lamivudine; lamivudine; GG 714; GR 103665; GR 109714X; BCH 189; 3TC; EPIVIR; EPIVIR-HBV; HEPTODIN; HEPTOVIR; ZEFFIX; ZEFIX
4904686	1991	Marketed	Bristol-Myers Squibb	Viral Hepatitis Products	nucleoside analogue; DNA polymerase inhibitor	entecavir; BMS 200475-01; BMS 200475; SQ 34676; BARACLUDE
4882317	1991	Marketed	Gilead Sciences	Viral Hepatitis Products; Nucleoside And Nucleotide Reverse Transcriptase Inhibitors	nucleotide analogue; reverse transcriptase inhibitor	PMPA prodrug; tenofovir disoproxil; tenofovir disoproxil fumarate; tenofovir disoproxil fumarate; GS 4331; GS 4331-05; TENOFOVIR DF; VIREAD; VIREA
4742158	1989	Marketed	Roche	Viral Hepatitis Products	vaccine, HBSAg; vaccine, hepatitis B surface antigen, Merck & Co; HB VAX DNA; RECOMBIVAX HB	vaccine, HBSAg; vaccine, hepatitis B surface antigen, Merck & Co; HB VAX DNA; RECOMBIVAX HB
4710463	1987	Marketed	Biogen Idec	Hepatitis	vaccine	vaccine, HBSAg; vaccine, hepatitis B surface antigen, Merck & Co; HB VAX DNA; RECOMBIVAX HB
4695624	1985	Marketed	Merck & Co	All Other Combinations	vaccine; biotechnology	vaccine, hepatitis B + Haemophilus influenzae type B, Merck & Co; vaccine, hepatitis B + HIB; COMVAX; PROCOMVAX
4609676	1985	Marketed	Emory University; GlaxoSmithKline	Viral Hepatitis Products; Nucleoside And Nucleotide Reverse Transcriptase Inhibitors	nucleoside analogue; antiviral; reverse transcriptase inhibitor	FTC; FTC, (-); emtricitabine; BW 524W91; 524W91; BW 1592; (-)-FTC; COVIRACIL; EMTRIVA
4562076	1985	Marketed	Merck & Co	All Other Combinations	vaccine; biotechnology	vaccine, hepatitis B + Haemophilus influenzae type B, Merck & Co; vaccine, hepatitis B + HIB; COMVAX; PROCOMVAX
4550202	1987	Marketed	Emory University; GlaxoSmithKline	Viral Hepatitis Products; Nucleoside And Nucleotide Reverse Transcriptase Inhibitors	nucleoside analogue; antiviral; reverse transcriptase inhibitor	FTC; FTC, (-); emtricitabine; BW 524W91; 524W91; BW 1592; (-)-FTC; COVIRACIL; EMTRIVA
4530901	1986	Marketed	Biogen Idec	Viral Hepatitis Products	interferon; recombinant protein; immunostimulant; biotechnology; protein; cytokine; interferon alfa	rIFN alfa-2b; recombinant interferon alfa-2b; SCH 30500; YM 1490; CIBIAN; INTRON A; VIRAFERON
4528297	1978	Marketed	GlaxoSmithKline	Viral Hepatitis Products; Nucleoside And Nucleotide Reverse Transcriptase Inhibitors	nucleoside analogue; antimetabolite; reverse transcriptase inhibitor	lamivudine crystalline; lamivudine; lamivudine; GG 714; GR 103665; GR 109714X; BCH 189; 3TC; EPIVIR; EPIVIR-HBV; HEPTODIN; HEPTOVIR; ZEFFIX; ZEFIX
4491632	2003	Discontinued	PDL BioPharma	clones produce monoclonal antibodies	monoclonal antibody; protein; biotechnology
4237437	1985	Marketed	Schering Corporation	Interferons	immunostimulant; interferon; interferon alfa; protein; biotechnology; recombinant protein; cytokine	interferon alfa-2b macrogol; PEG-interferon alfa-2b; polyethylene glycol interferon alfa-2b; peginterferon alfa-2b; SCH 54031; ALFATRONOL; CYLATRON; PEGINTRON; PEG-INTRON; PEG-INTRON A; VIRAFERON-PEG; VIRTRON; SYLATRON; UNITRON PEG
4119193	1980	Marketed	University of Texas System; Roche	Systemic Agents For Fungal Infections; Viral Hepatitis Products; All Other Immunostimulating Agents Excluding Interferons	peptide; immunostimulant; vaccine adjuvant	Ta-1; thymosin alpha1; thymalfasin; ZADAXIN
4079127	1978	Marketed	University of Texas System; Roche	Systemic Agents For Fungal Infections; Viral Hepatitis Products; All Other Immunostimulating Agents Excluding Interferons	peptide; immunostimulant; vaccine adjuvant	Ta-1; thymosin alpha1; thymalfasin; ZADAXIN
